# Supplementary material for: New hypotheses of cell type diversity and novelty from orthology-driven comparative single cell and nuclei transcriptomics in echinoderms
Source: eLife. 2023 Jul 20;12:e80090. doi: 10.7554/eLife.80090 (PMC10396339; doi:10.7554/eLife.80090)
Supplement: Source code 1. [file elife-80090-code1.zip]

Archive with 1 entries (1 files):
- 06-05-2022-RA-eLife-80090/PmSpScseq_elife.Rmd
